# Supplementary material for: APRIL Drives a Coordinated but Diverse Response as a Foundation for Plasma Cell Longevity
Source: J Immunol. 2022 Sep 1;209(5):926–37. doi: 10.4049/jimmunol.2100623 (PMC7613700; doi:10.4049/jimmunol.2100623)
Supplement: Data Supplement [file JI_2100623.zip]

Archive with 2 entries (2 files):
- ji_2100623_supplemental_1.pdf
- manifest.xml
